# Supplementary material for: Spiny Mice Show a Profibrotic Epicardial Mesothelial Response to Hypoxic Injury Comparable to C57BL/6 Mice
Source: Biomolecules. 2026 May 13;16(5):717. doi: 10.3390/biom16050717 (PMC13204827; doi:10.3390/biom16050717)
Supplement: Supplementary file 1 [file biomolecules-16-00717-s001.zip]

Archive with 1 entries (1 files):
- biomolecules-4250136-supplementary.pdf
